# Supplementary material for: ErCas12a and T5exo-ErCas12a Mediate Simple and Efficient Genome Editing in Zebrafish
Source: Biology (Basel). 2022 Mar 8;11(3):411. doi: 10.3390/biology11030411 (PMC8945719; doi:10.3390/biology11030411)
Supplement: Supplementary file 1 [file biology-11-00411-s001.zip]

Archive with 1 entries (1 files):
- biology-1383464-supplementary.pdf
